# Supplementary material for: Emergence of Cfr-Mediated Linezolid Resistance among Livestock-Associated Methicillin-Resistant Staphylococcus aureus (LA-MRSA) from Healthy Pigs in Portugal
Source: Antibiotics (Basel). 2022 Oct 19;11(10):1439. doi: 10.3390/antibiotics11101439 (PMC9598761; doi:10.3390/antibiotics11101439)
Supplement: Supplementary file 1 [file antibiotics-11-01439-s001.zip]

Archive with 1 entries (1 files):
- antibiotics-1943577-supplementary.pdf
